# Supplementary material for: Putative rhamnogalacturonan-II glycosyltransferase identified through callus gene editing which bypasses embryo lethality
Source: Plant Physiol. 2024 May 13;195(4):2551–65. doi: 10.1093/plphys/kiae259 (PMC11288761; doi:10.1093/plphys/kiae259)
Supplement: kiae259_Supplementary_Data [file kiae259_supplementary_data.zip]

Archive with 5 entries (5 files):
- ds1.xlsx
- ds2.xlsx
- ds3.xlsx
- kiae259_Supplementary_Data.pdf
- pp.00260.2024-s06.pdf
