# Supplementary material for: Putative rhamnogalacturonan-II glycosyltransferase identified through callus gene editing which bypasses embryo lethality
Source: Plant Physiol. 2024 May 13;195(4):2551–65. doi: 10.1093/plphys/kiae259 (PMC11288761; doi:10.1093/plphys/kiae259)
Supplement: kiae259_Supplementary_Data [file kiae259_supplementary_data.zip › ds1.xlsx]

## Sheet: Suba
Supplementary Dataset S1. Putative GTs co-expressed with AtGMT1 and presumably localized to Golgi.
Gene	Description
AT1G53040.1	Protein of unknown function (DUF616);
AT4G08810.1	calcium ion binding;Calcium binding protein involved in cryptochrome and phytochrome coaction
AT4G32120.1	Galactosyltransferase family protein;
AT1G04910.1	O-fucosyltransferase family protein;
AT1G08040.1	Protein of unknown function (DUF707);
AT1G08660.1	MALE GAMETOPHYTE DEFECTIVE 2;
AT1G13000.1	Protein of unknown function (DUF707);
AT1G14020.1	O-fucosyltransferase family protein;
AT1G18580.1	galacturonosyltransferase 11;Encodes a protein with putative galacturonosyltransferase activity.
AT1G18690.1	Galactosyl transferase GMA12/MNN10 family protein;
AT1G19360.1	Nucleotide-diphospho-sugar transferase family protein;
AT1G19710.1	UDP-Glycosyltransferase superfamily protein;
AT1G21480.1	Exostosin family protein;
AT1G27600.1	Nucleotide-diphospho-sugar transferases superfamily protein;Encodes a member of the GT43 family glycosyltransferases involved in glucuronoxylan biosynthesis: AT2G37090 (IRX9) and AT1G27600 (IRX9-L or I9H, IRX9 homolog); AT4G36890 (IRX14) and AT5G67230 (IRX14-L or I14H, IRX14 homolog). They form two functionally non-redundant groups essential for the normal elongation of glucuronoxylan backbone. I…
AT1G49710.1	fucosyltransferase 12;Encodes a protein with core &alpha;1,3-fucosyltransferase activity.
AT1G51630.1	O-fucosyltransferase family protein;
AT1G62330.1	O-fucosyltransferase family protein;
AT1G63420.1	Arabidopsis thaliana protein of unknown function (DUF821);
AT1G67880.1	beta-1,4-N-acetylglucosaminyltransferase family protein;
AT1G71070.1	Core-2/I-branching beta-1,6-N-acetylglucosaminyltransferase family protein;
AT1G74380.1	xyloglucan xylosyltransferase 5;
AT1G74800.1	Galactosyltransferase family protein;
AT1G75420.1	UDP-Glycosyltransferase superfamily protein;
AT1G76270.1	O-fucosyltransferase family protein;
AT1G77130.1	plant glycogenin-like starch initiation protein 2;
AT2G03220.1	fucosyltransferase 1;member of Glycosyltransferase Family- 37
AT2G20370.1	Exostosin family protein;Encodes a xyloglucan galactosyltransferase located in the membrane of Golgi stacks that is involved in the biosynthesis of fucose. It is also involved in endomembrane organization. It is suggested that it is a dual-function protein that is responsible for actin organization and the synthesis of cell wall materials.
AT2G20810.1	galacturonosyltransferase 10;Encodes a protein with putative galacturonosyltransferase activity.
AT2G28310.1	Protein of unknown function (DUF707);
AT2G31960.1	glucan synthase-like 3;encodes a protein similar to callose synthase
AT2G35100.1	Exostosin family protein;Putative glycosyltransferase, similar to other CAZy Family 47 proteins. The protein is predicted to be a type 2 membrane protein with a signal anchor and is predicted to be targeted to the secretory pathway and to have a single transmembrane helix near the N terminus; hence, the protein has the features expected for a type II membrane protein targeted to the Golgi vesicle…
AT2G35610.1	xyloglucanase 113;
AT2G38650.1	galacturonosyltransferase 7;
AT2G41770.1	Protein of unknown function (DUF288);
AT2G47760.1	asparagine-linked glycosylation 3;
AT3G02350.1	galacturonosyltransferase 9;Encodes a protein with putative galacturonosyltransferase activity.
AT3G03810.1	O-fucosyltransferase family protein;
AT3G19280.1	fucosyltransferase 11;Encodes a protein with core &#945;1,3-fucosyltransferase activity.
AT3G21190.1	O-fucosyltransferase family protein;
AT3G24040.1	Core-2/I-branching beta-1,6-N-acetylglucosaminyltransferase family protein;
AT3G26370.1	O-fucosyltransferase family protein;
AT3G48820.1	Glycosyltransferase family 29 (sialyltransferase) family protein;Encodes a homolog of the animal sialyltransferases but sialyltransferase activity was not detected (Plant Biology 2009, 11:284). Located in the Golgi apparatus.
AT3G55830.1	Nucleotide-diphospho-sugar transferases superfamily protein;A member of the Glycosyltransferase Family 64, homologous to Poplar cambium-expressed GT64 gene. The EPC1 protein plays a critical role during plant development in maintaining the integrity of organs via cell-cell adhesion, thereby providing mechanical strength and facilitating the movement of metabolites throughout the plant.
AT3G56750.1	;
AT3G61130.1	galacturonosyltransferase 1;Encodes a protein with putative galacturonosyltransferase activity.
AT4G01210.1	glycosyl transferase family 1 protein;
AT4G02500.1	UDP-xylosyltransferase 2;Encodes a protein with xylosyltransferase activity, which is specific for UDP-xylose as donor substrate and for oligosaccharides with a degree of polymerization >4. Although the enzyme utilizes either cellopentaose or cellohexaose, its activity is four-fold higher with cellohexaose as an acceptor compared to cellopentaose. The enzyme is able to add several xylosyl residue…
AT4G09630.1	Protein of unknown function (DUF616);
AT4G15240.1	Protein of unknown function (DUF604);
AT4G16650.1	O-fucosyltransferase family protein;
AT4G17430.1	O-fucosyltransferase family protein;
AT4G31350.1	Core-2/I-branching beta-1,6-N-acetylglucosaminyltransferase family protein;
AT4G36890.1	Nucleotide-diphospho-sugar transferases superfamily protein;The IRX14 gene encodes a putative family 43 glycosyl transferase that contributes to xylan biosynthesis. It was identified based on its gene expression co-variance with the IRX3 gene involved in secondary cell wall synthesis. A biochemical assay using the irx14 mutant indicates that IRX14 might function in xylose chain elongation.
AT4G38040.1	Exostosin family protein;
AT4G38240.1	alpha-1,3-mannosyl-glycoprotein beta-1,2-N-acetylglucosaminyltransferase, putative;Encodes N-acetyl glucosaminyl transferase I, the first enzyme in the pathway of complex glycan biosynthesis.
AT4G38270.1	galacturonosyltransferase 3;Encodes a protein with putative galacturonosyltransferase activity.
AT4G38500.1	Protein of unknown function (DUF616);
AT5G04480.1	UDP-Glycosyltransferase superfamily protein;
AT5G12260.1	;
AT5G13500.1	;
AT5G15740.1	O-fucosyltransferase family protein;
AT5G16890.1	Exostosin family protein;
AT5G18480.1	plant glycogenin-like starch initiation protein 6;
AT5G19670.1	Exostosin family protein;
AT5G39990.1	Core-2/I-branching beta-1,6-N-acetylglucosaminyltransferase family protein;
AT5G47780.1	galacturonosyltransferase 4;Encodes a protein with putative galacturonosyltransferase activity.
AT5G55500.1	beta-1,2-xylosyltransferase;Encodes a beta-1,2-xylosyltransferase that is glycosylated at two positions.
AT5G61840.1	Exostosin family protein;
AT5G62620.1	Galactosyltransferase family protein;
AT1G61240.1	Protein of unknown function (DUF707);
AT3G03050.1	cellulose synthase-like D3;encodes a cellulose synthase like protein. mutations initiate root hairs that rupture at their tip soon after initiation. is required for the synthesis of a noncellulosic wall polysaccharide.
AT4G21060.1	Galactosyltransferase family protein;
AT4G32410.1	cellulose synthase 1;Encodes a cellulose synthase isomer. CESA1 mutants have cellulose defect in the primary cell wall. Multiple lines of evidence suggest that CESA1, along with CESA3 and CESA6 are present in the same plasma membrane complex for cellulose biosynthesis. lasma membrane complex for cellulose biosynthesis. As inferred from the null role of secondary wall-type CesAs, included in a set…
AT3G25140.1	Nucleotide-diphospho-sugar transferases superfamily protein;Quasimodo1, encodes a glycosyltransferase, involved in homogalacturonan biosynthesis; mutant shows cell adhesion defect and lower wall uronic acid content.
AT4G24530.1	O-fucosyltransferase family protein;
