# Supplementary material for: Putative rhamnogalacturonan-II glycosyltransferase identified through callus gene editing which bypasses embryo lethality
Source: Plant Physiol. 2024 May 13;195(4):2551–65. doi: 10.1093/plphys/kiae259 (PMC11288761; doi:10.1093/plphys/kiae259)
Supplement: kiae259_Supplementary_Data [file kiae259_supplementary_data.zip › ds2.xlsx]

## Sheet: rckt1 non-cellulosic sugar
Supplementary Dataset S2. Cell wall polysaccharides raw data of rckt1 callus mutants.
mol%	Fuc	Rha	Ara	Gal	Glc	Xyl	Man	GalA	GlcA
Col-0	3.10185	2.48231	26.7117	15.59	3.90578	6.84236	1.05968	37.2859	2.1031
Col-0	2.69425	2.28068	19.9813	13.4721	4.12317	7.58299	0.769346	46.0208	2.41556
Col-0	1.54593	2.32558	23.0418	11.4296	3.49076	5.40009	0.759847	49.1322	2.14468
NE control	1.63292	2.54342	18.8112	10.847	4.06221	5.08796	0.794269	52.9444	2.54158
NE control	1.59425	2.33401	17.068	10.0285	3.81134	4.90752	0.890245	55.8773	2.29403
NE control	1.55514	2.08507	16.8569	9.289	3.59479	4.73472	0.620779	58.8361	2.01293
rckt1-1	2.09786	2.44095	21.1816	11.5103	4.04522	6.04259	0.937743	49.3172	1.86606
rckt1-1	3.40315	2.14775	20.3851	13.9626	4.22392	6.7002	0.706402	46.0441	2.1141
rckt1-1	2.02809	2.38828	19.4246	12.015	3.98024	6.2179	0.579457	50.9321	1.96061
rckt1-9	1.97429	2.26109	16.6419	10.568	5.15922	6.53787	0.793291	53.3816	2.09971
rckt1-9	1.88087	1.97087	15.8385	9.56503	4.69311	6.06077	0.924367	56.3446	1.9333
rckt1-9	1.70031	2.25986	17.29	8.81927	3.69199	5.79484	1.02903	56.8791	1.75865
rckt1-21	0.649705	1.76585	14.8526	7.77416	3.08883	2.33043	0.619417	65.2986	3.07251
rckt1-21	1.07147	2.39868	20.7288	10.5864	4.70775	4.4738	0.488065	52.406	2.46436
rckt1-21	1.11304	2.19684	20.1425	10.2937	4.44304	3.85856	0.825753	53.7234	2.676

## Sheet: rckt cellulosic sugar analysis_
Line	Cellulosic Glucose (ug/mg AIR)
Col-0	37.8175
Col-0	42.0326
Col-0	55.8712
NE control	31.7867
NE control	36.6877
NE control	40.6075
rckt1-1	29.7732
rckt1-1	37.202
rckt1-1	43.598
rckt1-9	39.6474
rckt1-9	46.1402
rckt1-9	39.4455
rckt1-21	39.3274
rckt1-21	32.215
rckt1-21	35.226
