# Supplementary material for: Putative rhamnogalacturonan-II glycosyltransferase identified through callus gene editing which bypasses embryo lethality
Source: Plant Physiol. 2024 May 13;195(4):2551–65. doi: 10.1093/plphys/kiae259 (PMC11288761; doi:10.1093/plphys/kiae259)
Supplement: kiae259_Supplementary_Data [file kiae259_supplementary_data.zip › ds3.xlsx]

## Sheet: Sheet1
Supplementary Dataset S3. Expression vectors and parts for their assembly.
Construct ID	JBEI ICE Registry ID	Construct Name	Cloning Method	Construct Backbone	Integrated Piece(s)
	JPUB_023849	pTKan-p35S::DsRed-p35S::attR1‐GW‐attR2
	JPUB_023847	pYPQ143Amp
	JPUB_023851	pYPQ150Amp
pYZ8	JPUB_023855	pTKan-p35S::DsRed-p35S::PcoCAS9-pU6::RCKT1_gRNA1-pU3::RCKT1_gRNA2-pU6::RCKT1_gRNA3	Gateway	pTKan-p35S::DsRed-p35S::attR1‐GW‐attR2	pU6::RCKT1_gRNA1-pU3::RCKT1_gRNA2-pU6::RCKT1_gRNA3, PcoCAS9
pYZ88	JPUB_023853	pTKan-p35S::DsRed-p35S::PcoCAS9-pU6::GMT1_gRNA1-pU3::GMT1_gRNA2-pU6::GMT1_gRNA3	Gateway	pTKan-p35S::DsRed-p35S::attR1‐GW‐attR2	pU6::GMT1_gRNA1-pU3::GMT1_gRNA2-pU6::GMT1_gRNA3, PcoCAS9
